# Supplementary material for: The EXTREME Regimen Associating Cetuximab and Cisplatin Favors Head and Neck Cancer Cell Death and Immunogenicity with the Induction of an Anti-Cancer Immune Response
Source: Cells. 2022 Sep 14;11(18):2866. doi: 10.3390/cells11182866 (PMC9496761; doi:10.3390/cells11182866)
Supplement: Supplementary file 1 [file cells-11-02866-s001.zip]

Archive with 2 entries (2 files):
- cells-1874860-Supplementary Figures.pdf
- cells-1874860-Supplementary Tables.pdf
